# Supplementary material for: Gut Commensal Bacteroidetes Encode a Novel Class of Vitamin B12-Binding Proteins
Source: mBio. 2022 Mar 1;13(2):e02845-21. doi: 10.1128/mbio.02845-21 (PMC8941943; doi:10.1128/mbio.02845-21)
Supplement: TABLE S1 [file mbio.02845-21-st001.xlsx]

## Sheet: Sheet1
Table S1
		Average Log2 Fold Change in Peptide Abundance
Gene ID	Annotation	Screen 1	Screen 2	Comments	Reference
BT_0157	conserved hypothetical protein	ns	1.07135
BT_0180	MetH, 5-methyltetrahydrofolate-homocysteine methyltransferase	3.37037	5.10351	Requires methylcobalamin as a cofactor	Guest et al., 1962
BT_0370	galactokinase	3.5554	ns
BT_0418	outer membrane porin F precursor	0.670909	0.56612
BT_0518	Bifunctional purine biosynthesis protein, putative 5-aminoimidazole-4-carboxamide ribonucleotide(AICAR) transformylase/IMP cyclohydrolase	1.4014	ns
BT_0590	CTP synthase (UTP-ammonia ligase)	ns	0.882657
BT_0602	UDP-N-acetyl-D-mannosaminuronic acid dehydrogenase	1.09283	ns
BT_0640	Fe-S oxidoreductases family 2	3.11647	5.56041	Contains a B12 binding motif	Degnan et al., 2014
BT_0646	conserved hypothetical protein	1.59692	ns
BT_0687	prismane protein	ns	0.840489
BT_0738	serine hydroxymethyltransferase	ns	0.364481
BT_0769	hypothetical protein	ns	4.01128
BT_0789	malonyl CoA-acyl carrier protein transacylase	1.77262	0.84154
BT_0806	isoleucyl-tRNA synthetase	ns	1.16493
BT_0837	ATP-dependent protease	2.61851	ns
BT_0872	aspartyl-tRNA synthetase	ns	1.84152
BT_0883	hypothetical protein	ns	2.28204
BT_1106	fructose-bisphosphate aldolase class I	ns	1.24299
BT_1194	outer membrane protein, OmpA family	ns	0.615223
BT_1221	glucose-6-phosphate 1-dehydrogenase	ns	1.77175
BT_1224	GDP-mannose 4,6-dehydratase	3.37726	ns
BT_1293	alpha-glucan phosphorylase	ns	1.03425
BT_1333	putative dihydropyrimidine dehydrogenase [NADP+] precursor	ns	1.60645
BT_1364	DNA polymerase III, beta chain	ns	1.29267
BT_1371	2-amino-3-ketobutyrate coenzyme A ligase	ns	0.817499
BT_1375	aspartokinase	1.33404	1.38681
BT_1383	oxidoreductase, aldo/keto reductase	ns	3.20491
BT_1442	adenosylmethionine-8-amino-7-oxononanoate aminotransferase	2.74359	ns
BT_1476	aspartate aminotransferase	2.76504	ns
BT_1488	putative cell surface protein	5.78782	ns	BtuH1 in B12 Transport Locus 1	This study
BT_1489	vitamin B12 receptor, outer membrane	4.16334	ns	BtuB1 in B12 Transport Locus 1	Degnan et al., 2014
BT_1490	putative cell surface protein	5.60091	1.98672	BtuG1 in B12 Transport Locus 1	Wexler et al., 2018
BT_1491	conserved hypothetical protein	8.84129	5.83415	Located in B12 Transport Locus 1	Degnan et al., 2014
BT_1560	nicotinate-nucleotide pyrophosphorylase	ns	1.59582
BT_1564	putative GTP-cyclohydrolase protein	1.78666	ns
BT_1575	putative dehydrogenase	ns	0.866452
BT_1579	conserved hypothetical protein	ns	0.783165
BT_1733	putative phosphoribosylformylglycinamidine synthase	ns	1.44086
BT_1804	electron transfer flavoprotein beta-subunit	ns	0.993706
BT_1843	adenylosuccinate synthetase	0.565961	ns
BT_1860	3-isopropylmalate dehydratase large subunit	ns	1.52916
BT_1915	pyruvate carboxylase subunit A	1.81459	ns
BT_1916	putative methylmalonyl-CoA decarboxylase biotin	0.961911	ns
BT_1917	propionyl-CoA carboxylase beta chain	1.42905	ns
BT_1952	Fe3+ ABC transporter, periplasmic iron-binding protein	6.63475	ns	BtuF2 in B12 Transport Locus 2	Degnan et al., 2014
BT_1953	putative TonB-linked outer membrane receptor	5.78296	ns	BtuB2 in B12 Transport Locus 2	Degnan et al., 2014
BT_1956	putative cell surface protein	5.8614	1.53022	BtuH2 in B12 Transport Locus 2	This study
BT_1971	catalase	ns	2.08558
BT_1998	anaerobic ribonucleoside-triphosphate reductase	3.65978	2.81573
BT_2050	putative lipoprotein	2.07637	ns
BT_2078	dihydroxy-acid dehydratase	ns	1.2547
BT_2079	peptidyl-prolyl cis-trans isomerase	1.67416	2.84841
BT_2090	methylmalonyl-CoA mutase large subunit	ns	4.21235	Requires adenosylcobalamin as a cofactor	Stadtman et al., 1960
BT_2091	methylmalonyl-CoA mutase small subunit	ns	0.963532	Requires adenosylcobalamin as a cofactor	Stadtman et al., 1960
BT_2145	ribonucleoside-diphosphate reductase alpha chain	0.979505	2.98266	Requires adenosylcobalamin as a cofactor	Blakely et al., 1964; Blakely et al., 1965
BT_2229	thioredoxin (thioredoxin M)	ns	1.12434
BT_2263	putative lipoprotein	0.420158	ns
BT_2264	outer membrane protein Omp121	0.711123	ns
BT_2268	putative outer membrane protein, probably involved in nutrient binding	0.639096	ns
BT_2387	O-acetylhomoserine (thiol)-lyase	2.84335	ns
BT_2401	threonine synthase	4.55718	ns
BT_2403	aspartokinase/homoserine dehydrogenase	1.64905	ns
BT_2409	putative TonB-dependent outer membrane protein	ns	0.790947
BT_2419	putative GMP synthase [glutamine-hydrolyzing]	0.918732	0.97977
BT_2713	30S ribosomal protein S8	ns	0.524815
BT_2717	50S ribosomal protein L14	ns	1.40925
BT_2748	glutamyl-tRNA synthetase	0.80725	ns
BT_2760	putative Cobalamin adenosyltransferase	ns	6.50453
BT_2797	adenosylhomocysteinase	1.05377	1.33389
BT_2976	FKBP-type peptidyl-prolyl cis-trans isomerase, outer membrane protein precursor	ns	2.13883
BT_3032	conserved hypothetical protein, with a weak acyltransferase domain	1.52702	ns
BT_3055	succinate dehydrogenase iron-sulfur protein	ns	1.89999
BT_3077	ribonuclease R	ns	1.11497
BT_3219	S-adenosylmethionine synthetase	3.88293	ns
BT_3230	tyrosyl-tRNA synthetase	0.782357	ns
BT_3236	conserved hypothetical protein	1.03953	ns
BT_3237	conserved hypothetical protein	2.2289	ns
BT_3238	conserved hypothetical protein	1.11713	ns
BT_3239	putative outer membrane protein, probably involved in nutrient binding	0.900645	ns
BT_3240	putative outer membrane protein, probably involved in nutrient binding	0.94716	ns
BT_3241	conserved hypothetical protein	0.94828	ns
BT_3253	phosphoribosylamine--glycine ligase	ns	1.586
BT_3254	dipeptidyl peptidase IV	1.42156	ns
BT_3263	putative deoxyribose-phosphate aldolase	0.722655	ns
BT_3351	cysteinyl-tRNA synthetase	ns	1.17873
BT_3358	3-oxoacyl-[acyl-carrier-protein] synthase II	0.834542	ns
BT_3403	putative nitrogen utilization substance protein	ns	1.12286
BT_3419	2,3-bisphosphoglycerate-independent phosphoglycerate mutase	ns	0.907538
BT_3550	putative long-chain-fatty-acid--CoA ligase	2.14995	ns
BT_3562	hypothetical protein	ns	1.5036
BT_3636	aspartate-semialdehyde dehydrogenase	ns	1.70518
BT_3649	putative modulator of DNA gyrase	ns	2.4271
BT_3717	ornithine carbamoyltransferase	1.30749	ns
BT_3731	orotate phosphoribosyltransferase	1.18559	ns
BT_3771	3-oxoacyl-[acyl-carrier protein] reductase	ns	0.894884
BT_3812	phosphoribosylaminoimidazole carboxy formyl formyltransferase; inosine-monophosphate cyclohydrolase; bifunctional purine biosynthesis protein purH	ns	0.94143
BT_3834	3-oxoacyl-[acyl-carrier-protein] synthase III	0.908296	ns
BT_3835	putative GTP-binding protein	1.97109	ns
BT_3836	putative phosphoglycerate dehydrogenase	1.01373	ns
BT_3841	FKBP-type peptidyl-prolyl cis-transisomerase (trigger factor)	0.796441	4.87736
BT_3844	ATP-dependent DNA helicase recQ	ns	1.46736
BT_3866	glutamine-dependent carbamyl phosphate synthetase	ns	0.777661
BT_3873	asparaginyl-tRNA synthetase	ns	1.56521
BT_3950	phosphoglucomutase/phosphomannomutase	2.47803	ns
BT_3971	glutathione peroxidase	ns	2.01468
BT_4010	hypothetical protein	2.75612	ns
BT_4217	phosphoribosylamidoimidazole-succinocarboxamidesy nthase	1.15472	ns
BT_4254	putative TPR domain protein	2.36116	ns
BT_4265	GMP synthase (glutamine-hydrolyzing)	1.49993	ns
BT_4307	putative glycogen synthase	2.61231	1.05085
BT_4310	NADPH-dependent glutamate synthase small chain	0.784077	ns
BT_4312	seryl-tRNA synthetase	1.87856	ns
BT_4353	valyl-tRNA synthetase	2.55662	ns
BT_4371	peptidyl-prolyl cis-trans isomerase	ns	0.938266
BT_4373	putative lipoprotein	1.2738	ns
BT_4612	hypothetical protein	2.29627	1.40788
BT_4699	putative hydrolase, haloacid dehalogenase-like hydrolase	ns	1.61148
BT_4738	formate acetyltransferase	ns	1.03421
BT_p548229	fimbrillin family protein	1.6421	ns
BT_p548231	ParA family protein	ns	1.41818
