# Supplementary material for: Gut Commensal Bacteroidetes Encode a Novel Class of Vitamin B12-Binding Proteins
Source: mBio. 2022 Mar 1;13(2):e02845-21. doi: 10.1128/mbio.02845-21 (PMC8941943; doi:10.1128/mbio.02845-21)
Supplement: TABLE S3 [file mbio.02845-21-st003.xlsx]

## Sheet: Table S3A
Table S3a - BtuH homologs across gut species
Phylum	Organism	Phylogenetic Tree ID	Refseq ID	btuH homolog
Actinobacteria	Actinomyces odontolyticus ATCC 17982	Not shown	NZ_AAYI00000000
Actinobacteria	Bifidobacterium adolescentis ATCC 15703	Not shown	NC_008618
Actinobacteria	Bifidobacterium angulatum DSM 20098	Not shown	NZ_ABYS00000000
Actinobacteria	Bifidobacterium animalis subsp. lactis AD011	Not shown	NC_011835
Actinobacteria	Bifidobacterium bifidum BGN4	Not shown	NC_017999
Actinobacteria	Bifidobacterium breve DSM 20213	Not shown	NZ_ACCG00000000
Actinobacteria	Bifidobacterium catenulatum DSM 16992	Not shown	NZ_ABXY00000000
Actinobacteria	Bifidobacterium dentium	Not shown	NC_Bdentium
Actinobacteria	Bifidobacterium gallicum DSM 20093	Not shown	NZ_ABXB00000000
Actinobacteria	Bifidobacterium longum DJO10A	Not shown	NC_010816
Actinobacteria	Bifidobacterium pseudocatenulatum DSM 20438	Not shown	NZ_ABXX00000000
Actinobacteria	Bifidobacterium sp. 12_1_47BFAA	Not shown	NZ_ADCN00000000
Actinobacteria	Collinsella aerofaciens ATCC 25986	Not shown	NZ_AAVN00000000
Actinobacteria	Collinsella intestinalis DSM 13280	Not shown	NZ_ABXH00000000
Actinobacteria	Collinsella stercoris DSM 13279	Not shown	NZ_ABXJ00000000
Actinobacteria	Collinsella tanakaei YIT 12063	Not shown	NZ_ADLS00000000
Actinobacteria	Corynebacterium ammoniagenes DSM 20306	Not shown	NZ_ADNS00000000
Actinobacteria	Eggerthella sp. 1_3_56FAA	Not shown	NZ_ACWN00000000
Actinobacteria	Eggerthella sp. HGA1	Not shown	NZ_AEXR00000000
Actinobacteria	Eggerthella sp. YY7918	Not shown	NC_015738
Actinobacteria	Propionibacterium sp. 5_U_42AFAA	Not shown	NZ_ACUE00000000
Bacteroidetes	Alistipes indistinctus YIT 12060	58	NZ_ADLD00000000	HMPREF9450_00507
Bacteroidetes	Alistipes putredinis DSM 17216	57	NZ_ABFK00000000	ALIPUT_02721	ALIPUT_00203	ALIPUT_00773
Bacteroidetes	Alistipes sp. HGB5	56	NZ_AENZ00000000	HMPREF9720_2917	HMPREF9720_2493	HMPREF9720_2496	HMPREF9720_1734
Bacteroidetes	Bacteroides caccae ATCC 43185	11	NZ_AAVM00000000	BACCAC_02374	BACCAC_03126
Bacteroidetes	Bacteroides cellulosilyticus DSM 14838	27	NZ_ACCH00000000	BACCELL_01615
Bacteroidetes	Bacteroides clarus YIT 12056	24	NZ_AFBM00000000
Bacteroidetes	Bacteroides coprocola DSM 17136	37	NZ_ABIY00000000	BACCOP_03019	BACCOP_03119	BACCOP_03595
Bacteroidetes	Bacteroides coprophilus DSM 18228	36	NZ_ACBW00000000	BACCOPRO_02030
Bacteroidetes	Bacteroides dorei 5_1_36/D4	34	NZ_ACDI00000000
Bacteroidetes	Bacteroides eggerthii 1_2_48FAA	25	NZ_ACWG00000000
Bacteroidetes	Bacteroides finegoldii DSM 17565	10	NZ_ABXI00000000	BACFIN_06388	BACFIN_05533	BACFIN_05184
Bacteroidetes	Bacteroides fluxus YIT 12057	22	NZ_AFBN00000000
Bacteroidetes	Bacteroides fragilis 3_1_12	18	NZ_ABZX00000000	Bfra3_010100004476
Bacteroidetes	Bacteroides intestinalis DSM 17393	28	NZ_ABJL00000000
Bacteroidetes	Bacteroides ovatus 3_8_47FAA	6	NZ_ACWH00000000	HMPREF1017_01631	HMPREF1017_01885	HMPREF1017_04127
Bacteroidetes	Bacteroides plebeius DSM 17135	35	NZ_ABQC00000000	BACPLE_02585	BACPLE_02586	BACPLE_00039
Bacteroidetes	Bacteroides sp. 1_1_14	14	NZ_ACRP00000000	HMPREF9007_03192	HMPREF9007_03194	HMPREF9007_00088	HMPREF9007_00342
Bacteroidetes	Bacteroides sp. 1_1_30	5	NZ_ADCL00000000	HMPREF0127_01155	HMPREF0127_03733	HMPREF0127_04048	HMPREF0127_04653
Bacteroidetes	Bacteroides sp. 1_1_6	12	NZ_ACIC00000000	BSIG_03406	BSIG_02898	BSIG_04780	BSIG_04782
Bacteroidetes	Bacteroides sp. 2_1_16	17	NZ_ACPP00000000	HMPREF0101_01711	HMPREF0101_00528
Bacteroidetes	Bacteroides sp. 2_1_22	1	NZ_ACPQ00000000	HMPREF0102_01942	HMPREF0102_02114	HMPREF0102_03988
Bacteroidetes	Bacteroides sp. 2_1_33B	48	NZ_ACPR00000000
Bacteroidetes	Bacteroides sp. 2_1_56FAA	15	NZ_ACWI00000000	HMPREF1018_01681	HMPREF1018_04310
Bacteroidetes	Bacteroides sp. 2_1_7	45	NZ_ABZY00000000
Bacteroidetes	Bacteroides sp. 2_2_4	9	NZ_ABZZ00000000	BSCG_03326	BSCG_00262	BSCG_00311
Bacteroidetes	Bacteroides sp. 20_3	47	NZ_ACRQ00000000	HMPREF9008_01210
Bacteroidetes	Bacteroides sp. 3_1_19	44	NZ_ADCJ00000000
Bacteroidetes	Bacteroides sp. 3_1_23	8	NZ_ACRS00000000	HMPREF9010_02196	HMPREF9010_02613
Bacteroidetes	Bacteroides sp. 3_1_33FAA	33	NZ_ACPS00000000
Bacteroidetes	Bacteroides sp. 3_1_40A	30	NZ_ACRT00000000	HMPREF9011_04188
Bacteroidetes	Bacteroides sp. 3_2_5	16	NZ_ACIB00000000	BSHG_00132	BSHG_02742
Bacteroidetes	Bacteroides sp. 4_1_36	19	NZ_ACTC00000000	HMPREF1007_01294
Bacteroidetes	Bacteroides sp. 4_3_47FAA	29	NZ_ACDR00000000	BSFG_02812
Bacteroidetes	Bacteroides sp. 9_1_42FAA	32	NZ_ACAA00000000	BSBG_01242
Bacteroidetes	Bacteroides sp. D1	2	NZ_ACAB00000000	BSAG_02357	BSAG_02570	BSAG_03427
Bacteroidetes	Bacteroides sp. D2	7	NZ_ACGA00000000	BacD2_010100017440	BacD2_010100019749
Bacteroidetes	Bacteroides sp. D20	21	NZ_ACPT00000000
Bacteroidetes	Bacteroides sp. D22	4	NZ_ADCK00000000	HMPREF0106_02339	HMPREF0106_00181
Bacteroidetes	Bacteroides stercoris ATCC 43183	23	NZ_ABFZ00000000	BACSTE_00798
Bacteroidetes	Bacteroides thetaiotaomicron VPI-5482	13	NC_004663	BT_1488	BT_1490	BT_1956
Bacteroidetes	Bacteroides uniformis ATCC 8492	20	NZ_AAYH00000000	BACUNI_02896
Bacteroidetes	Bacteroides vulgatus ATCC 8482	31	NC_009614
Bacteroidetes	Bacteroides cellulosilyticus WH2	26	NC_BWH2
Bacteroidetes	Bacteroides xylanisolvens SD CC 1b	3	NZ_ADKP00000000	BN890_26000	BN890_3150	BN890_46020
Bacteroidetes	Dysgonomonas mossii DSM 22836	52	NZ_ADLW00000000
Bacteroidetes	Odoribacter laneus YIT 12061	55	NZ_ADMC00000000
Bacteroidetes	Odoribacter splanchnicus DSM 20712	54	NC_015160	Odosp_2775	Odosp_3619	Odosp_3636
Bacteroidetes	Parabacteroides distasonis ATCC 8503	43	NC_009615
Bacteroidetes	Parabacteroides johnsonii DSM 18315	49	NZ_ABYH00000000
Bacteroidetes	Parabacteroides merdae ATCC 43184	50	NZ_AAXE00000000
Bacteroidetes	Parabacteroides sp. D13	46	NZ_ACPW00000000	HMPREF0619_00609
Bacteroidetes	Paraprevotella clara YIT 11840	41	NZ_AFFY00000000	HMPREF9441_02229	HMPREF9441_02231
Bacteroidetes	Paraprevotella xylaniphila YIT 11841	42	NZ_AFBR00000000
Bacteroidetes	Porphyromonas gingivalis ATCC 33277	51	NC_010729
Bacteroidetes	Prevotella copri DSM 18205	39	NZ_ACBX00000000	PREVCOP_04327
Bacteroidetes	Prevotella salivae DSM 15606	38	NZ_AEQO00000000
Bacteroidetes	Prevotella stercorea DSM 18206	40	NZ_AFZZ00000000	HMPREF0673_02573
Bacteroidetes	Tannerella sp. 6_1_58FAA_CT1	53	NZ_ACWX00000000	HMPREF1033_00164	HMPREF1033_00444
Euryarchaeota	Methanobrevibacter smithii ATCC 35061	Not shown	NC_009515
Euryarchaeota	Methanosphaera stadtmanae DSM 3091	Not shown	NC_007681
Firmicutes	Acidaminococcus intestini RyC-MR95	Not shown	NC_016077
Firmicutes	Acidaminococcus sp. D21	Not shown	NZ_ACGB00000000
Firmicutes	Anaerococcus hydrogenalis DSM 7454	Not shown	NZ_ABXA00000000
Firmicutes	Anaerofustis stercorihominis DSM 17244	Not shown	NZ_ABIL00000000
Firmicutes	Anaerostipes caccae DSM 14662	Not shown	NZ_ABAX00000000
Firmicutes	Anaerostipes sp. 3_2_56FAA	Not shown	NZ_ACWB00000000
Firmicutes	Anaerotruncus colihominis DSM 17241	Not shown	NZ_ABGD00000000
Firmicutes	Bacillus cereus AH187	Not shown	NC_011658
Firmicutes	Bacillus smithii 7_3_47FAA	Not shown	NZ_ACWF00000000
Firmicutes	Bacillus sp. 7_6_55CFAA_CT2	Not shown	NZ_ACWE00000000
Firmicutes	Bacteroides pectinophilus ATCC 43243	Not shown	NZ_ABVQ00000000
Firmicutes	Blautia hansenii DSM 20583	Not shown	NZ_ABYU00000000
Firmicutes	Blautia hydrogenotrophica DSM 10507	Not shown	NZ_ACBZ00000000
Firmicutes	Bryantella formatexigens DSM 14469	Not shown	NZ_ACCL00000000
Firmicutes	Butyrivibrio crossotus DSM 2876	Not shown	NZ_ABWN00000000
Firmicutes	Catenibacterium mitsuokai DSM 15897	Not shown	NZ_ACCK00000000
Firmicutes	Clostridiales bacterium 1_7_47FAA	Not shown	NZ_ABQR00000000
Firmicutes	Clostridium asparagiforme DSM 15981	Not shown	NZ_ACCJ00000000
Firmicutes	Clostridium bartlettii DSM 16795	Not shown	NZ_ABEZ00000000	CLOBAR_01075
Firmicutes	Clostridium bolteae ATCC BAA-613	Not shown	NZ_ABCC00000000
Firmicutes	Clostridium citroniae WAL-17108	Not shown	NZ_ADLJ00000000
Firmicutes	Clostridium clostridioforme 2_1_49FAA	Not shown	NZ_ADLL00000000
Firmicutes	Clostridium difficile CD196	Not shown	NC_013315
Firmicutes	Clostridium hathewayi DSM 13479	Not shown	NZ_ACIO00000000
Firmicutes	Clostridium hiranonis DSM 13275	Not shown	NZ_ABWP00000000
Firmicutes	Clostridium hylemonae DSM 15053	Not shown	NZ_ABYI00000000
Firmicutes	Clostridium leptum DSM 753	Not shown	NZ_ABCB00000000
Firmicutes	Clostridium methylpentosum DSM 5476	Not shown	NZ_ACEC00000000
Firmicutes	Clostridium nexile DSM 1787	Not shown	NZ_ABWO00000000
Firmicutes	Clostridium ramosum DSM 1402	Not shown	NZ_ABFX00000000
Firmicutes	Clostridium scindens ATCC 35704	Not shown	NZ_ABFY00000000
Firmicutes	Clostridium sp. 7_2_43FAA	Not shown	NZ_ACDK00000000
Firmicutes	Clostridium sp. 7_3_54FAA	Not shown	NZ_ACWK00000000
Firmicutes	Clostridium sp. D5	Not shown	NZ_ADBG00000000
Firmicutes	Clostridium sp. HGF2	Not shown	NZ_AENW00000000
Firmicutes	Clostridium sp. L2-50	Not shown	NZ_AAYW00000000
Firmicutes	Clostridium sp. M62/1	Not shown	NZ_ACFX00000000
Firmicutes	Clostridium sp. SS2/1	Not shown	NZ_ABGC00000000
Firmicutes	Clostridium sp. SY8519	Not shown	NC_015737
Firmicutes	Clostridium spiroforme DSM 1552	Not shown	NZ_ABIK00000000
Firmicutes	Clostridium sporogenes ATCC 15579	Not shown	NZ_ABKW00000000
Firmicutes	Clostridium symbiosum	Not shown	NC_Csymbiosum
Firmicutes	Coprobacillus sp. 29_1	Not shown	NZ_ADKX00000000
Firmicutes	Coprobacillus sp. 3_3_56FAA	Not shown	NZ_ACWL00000000
Firmicutes	Coprobacillus sp. 8_2_54BFAA	Not shown	NZ_ACTG00000000
Firmicutes	Coprobacillus sp. D7	Not shown	NZ_ACDT00000000
Firmicutes	Coprococcus comes ATCC 27758	Not shown	NZ_ABVR00000000
Firmicutes	Coprococcus eutactus ATCC 27759	Not shown	NZ_ABEY00000000
Firmicutes	Dialister succinatiphilus YIT 11850	Not shown	NZ_ADLT00000000
Firmicutes	Dorea formicigenerans 4_6_53AFAA	Not shown	NZ_ADLU00000000
Firmicutes	Dorea longicatena DSM 13814	Not shown	NZ_AAXB00000000
Firmicutes	Enterococcus faecalis 62	Not shown	NC_017312
Firmicutes	Enterococcus faecium 1_141_733	Not shown	NZ_ACAZ00000000
Firmicutes	Enterococcus saccharolyticus 30_1	Not shown	NZ_ADLY00000000
Firmicutes	Erysipelotrichaceae bacterium 2_2_44A	Not shown	NZ_ADCZ00000000
Firmicutes	Erysipelotrichaceae bacterium 21_3	Not shown	NZ_ACTI00000000
Firmicutes	Erysipelotrichaceae bacterium 3_1_53	Not shown	NZ_ACTJ00000000
Firmicutes	Erysipelotrichaceae bacterium 5_2_54FAA	Not shown	NZ_ACZW00000000
Firmicutes	Eubacterium biforme DSM 3989	Not shown	NZ_ABYT00000000
Firmicutes	Eubacterium dolichum DSM 3991	Not shown	NZ_ABAW00000000
Firmicutes	Eubacterium eligens ATCC 27750	Not shown	NC_012778
Firmicutes	Eubacterium hallii DSM 3353	Not shown	NZ_ACEP00000000
Firmicutes	Eubacterium rectale ATCC 33656	Not shown	NC_012781
Firmicutes	Eubacterium siraeum DSM 15702	Not shown	NZ_ABCA00000000	EUBSIR_01285
Firmicutes	Eubacterium sp. 3_1_31	Not shown	NZ_ACTL00000000
Firmicutes	Eubacterium ventriosum ATCC 27560	Not shown	NZ_AAVL00000000
Firmicutes	Faecalibacterium cf. prausnitzii KLE1255	Not shown	NZ_AECU00000000
Firmicutes	Faecalibacterium prausnitzii A2-165	Not shown	NZ_ACOP00000000
Firmicutes	Finegoldia magna ATCC 29328	Not shown	NC_010376
Firmicutes	Flavonifractor plautii ATCC 29863	Not shown	NZ_AGCK00000000	HMPREF0372_03271
Firmicutes	Holdemania filiformis DSM 12042	Not shown	NZ_ACCF00000000
Firmicutes	Lachnospiraceae bacterium 1_1_57FAA	Not shown	NZ_ACTM00000000
Firmicutes	Lachnospiraceae bacterium 1_4_56FAA	Not shown	NZ_ACTN00000000
Firmicutes	Lachnospiraceae bacterium 2_1_46FAA	Not shown	NZ_ADLB00000000
Firmicutes	Lachnospiraceae bacterium 2_1_58FAA	Not shown	NZ_ACTO00000000
Firmicutes	Lachnospiraceae bacterium 3_1_46FAA	Not shown	NZ_ACWP00000000
Firmicutes	Lachnospiraceae bacterium 3_1_57FAA_CT1	Not shown	NZ_ACTP00000000
Firmicutes	Lachnospiraceae bacterium 4_1_37FAA	Not shown	NZ_ADCR00000000
Firmicutes	Lachnospiraceae bacterium 5_1_57FAA	Not shown	NZ_ACTR00000000
Firmicutes	Lachnospiraceae bacterium 5_1_63FAA	Not shown	NZ_ACTS00000000
Firmicutes	Lachnospiraceae bacterium 6_1_63FAA	Not shown	NZ_ACTV00000000
Firmicutes	Lachnospiraceae bacterium 7_1_58FAA	Not shown	NZ_ACTW00000000
Firmicutes	Lachnospiraceae bacterium 8_1_57FAA	Not shown	NZ_ACWQ00000000
Firmicutes	Lachnospiraceae bacterium 9_1_43BFAA	Not shown	NZ_ACTX00000000
Firmicutes	Lactobacillus acidophilus ATCC 4796	Not shown	NZ_ACHN00000000
Firmicutes	Lactobacillus amylolyticus DSM 11664	Not shown	NZ_ADNY00000000
Firmicutes	Lactobacillus antri DSM 16041	Not shown	NZ_ACLL00000000
Firmicutes	Lactobacillus brevis subsp. gravesensis ATCC 27305	Not shown	NZ_ACGG00000000
Firmicutes	Lactobacillus buchneri ATCC 11577	Not shown	NZ_ACGH00000000
Firmicutes	Lactobacillus casei ATCC 334	Not shown	NC_008526
Firmicutes	Lactobacillus crispatus 125-2-CHN	Not shown	NZ_ACPV00000000
Firmicutes	Lactobacillus delbrueckii subsp. bulgaricus 2038	Not shown	NC_017469
Firmicutes	Lactobacillus fermentum ATCC 14931	Not shown	NZ_ACGI00000000
Firmicutes	Lactobacillus gasseri ATCC 33323	Not shown	NC_008530
Firmicutes	Lactobacillus helveticus DSM 20075	Not shown	NZ_ACLM00000000
Firmicutes	Lactobacillus hilgardii ATCC 8290	Not shown	NZ_ACGP00000000
Firmicutes	Lactobacillus johnsonii DPC 6026	Not shown	NC_017477
Firmicutes	Lactobacillus paracasei subsp. paracasei 8700_2	Not shown	NZ_ABQV00000000
Firmicutes	Lactobacillus plantarum JDM1	Not shown	NC_012984
Firmicutes	Lactobacillus reuteri 100-23	Not shown	NZ_AAPZ00000000
Firmicutes	Lactobacillus rhamnosus GG	Not shown	NC_013198
Firmicutes	Lactobacillus ruminis ATCC 25644	Not shown	NZ_ACGS00000000
Firmicutes	Lactobacillus salivarius ATCC 11741	Not shown	NZ_ACGT00000000
Firmicutes	Lactobacillus sp. 7_1_47FAA	Not shown	NZ_ACWR00000000
Firmicutes	Lactobacillus ultunensis DSM 16047	Not shown	NZ_ACGU00000000
Firmicutes	Lactococcus lactis subsp. cremoris MG1363	Not shown	NC_009004
Firmicutes	Leuconostoc mesenteroides subsp. cremoris ATCC 19254	Not shown	NZ_ACKV00000000
Firmicutes	Listeria grayi DSM 20601	Not shown	NZ_ACCR00000000
Firmicutes	Listeria monocytogenes F6900	Not shown	NZ_AARU00000000
Firmicutes	M23A	Not shown	NC_M23A
Firmicutes	Megamonas funiformis YIT 11815	Not shown	NZ_ADMB00000000
Firmicutes	Mitsuokella multacida DSM 20544	Not shown	NZ_ABWK00000000
Firmicutes	Paenibacillus sp. HGF5	Not shown	NZ_AEXS00000000
Firmicutes	Paenibacillus sp. HGF7	Not shown	NZ_AFDH00000000
Firmicutes	Parvimonas micra ATCC 33270	Not shown	NZ_ABEE00000000
Firmicutes	Pediococcus acidilactici 7_4	Not shown	NZ_ACXB00000000
Firmicutes	Phascolarctobacterium sp. YIT 12067	Not shown	NZ_AEVN00000000
Firmicutes	Pseudoflavonifractor capillosus ATCC 29799	Not shown	NZ_AAXG00000000
Firmicutes	Roseburia hominis A2-183	Not shown	NC_015977
Firmicutes	Roseburia intestinalis L1-82	Not shown	NZ_ABYJ00000000
Firmicutes	Roseburia inulinivorans DSM 16841	Not shown	NZ_ACFY00000000
Firmicutes	Ruminococcaceae bacterium D16	Not shown	NZ_ADDX00000000
Firmicutes	Ruminococcus bromii L263	Not shown	NC_RbromiiL263
Firmicutes	Ruminococcus gnavus ATCC 29149	Not shown	NZ_AAYG00000000
Firmicutes	Ruminococcus lactaris ATCC 29176	Not shown	NZ_ABOU00000000
Firmicutes	Ruminococcus obeum ATCC 29174	Not shown	NZ_AAVO00000000
Firmicutes	Ruminococcus sp. 5_1_39BFAA	Not shown	NZ_ACII00000000
Firmicutes	Ruminococcus torques ATCC 27756	Not shown	NZ_AAVP00000000
Firmicutes	Streptococcus anginosus 1_2_62CV	Not shown	NZ_ADME00000000
Firmicutes	Streptococcus equinus ATCC 9812	Not shown	NZ_AEVB00000000
Firmicutes	Streptococcus infantarius subsp. infantarius ATCC BAA-102	Not shown	NZ_ABJK00000000
Firmicutes	Streptococcus sp. 2_1_36FAA	Not shown	NZ_ACOI00000000
Firmicutes	Streptococcus thermophilus CNRZ1066	Not shown	NC_006449
Firmicutes	Subdoligranulum sp. 4_3_54A2FAA	Not shown	NZ_ACWW00000000
Firmicutes	Subdoligranulum variabile DSM 15176	Not shown	NZ_ACBY00000000
Firmicutes	Turicibacter sanguinis PC909	Not shown	NZ_ADMN00000000
Firmicutes	Turicibacter sp. HGF1	Not shown	NZ_AEXQ00000000
Firmicutes	Veillonella parvula DSM 2008	Not shown	NC_013520
Firmicutes	Veillonella sp. 3_1_44	Not shown	NZ_ADCV00000000
Firmicutes	Veillonella sp. 6_1_27	Not shown	NZ_ADCW00000000
Firmicutes	Weissella paramesenteroides ATCC 33313	Not shown	NZ_ACKU00000000
Fusobacteria	Fusobacterium gonidiaformans ATCC 25563	Not shown	NZ_ACET00000000
Fusobacteria	Fusobacterium mortiferum ATCC 9817	Not shown	NZ_ACDB00000000
Fusobacteria	Fusobacterium necrophorum subsp. funduliforme 1_1_36S	Not shown	NZ_ADLZ00000000
Fusobacteria	Fusobacterium sp. 1_1_41FAA	Not shown	NZ_ADGG00000000
Fusobacteria	Fusobacterium sp. 11_3_2	Not shown	NZ_ACUO00000000
Fusobacteria	Fusobacterium sp. 12_1B	Not shown	NZ_AGWJ00000000
Fusobacteria	Fusobacterium sp. 2_1_31	Not shown	NZ_ACDC00000000
Fusobacteria	Fusobacterium sp. 21_1A	Not shown	NZ_ADEE00000000
Fusobacteria	Fusobacterium sp. 3_1_27	Not shown	NZ_ADGF00000000
Fusobacteria	Fusobacterium sp. 3_1_33	Not shown	NZ_ACQE00000000
Fusobacteria	Fusobacterium sp. 3_1_36A2	Not shown	NZ_ACPU00000000
Fusobacteria	Fusobacterium sp. 3_1_5R	Not shown	NZ_ACDD00000000
Fusobacteria	Fusobacterium sp. 4_1_13	Not shown	NZ_ACDE00000000
Fusobacteria	Fusobacterium sp. 7_1	Not shown	NZ_ACDF00000000
Fusobacteria	Fusobacterium sp. D11	Not shown	NZ_ACDS00000000
Fusobacteria	Fusobacterium sp. D12	Not shown	NZ_ACDG00000000
Fusobacteria	Fusobacterium ulcerans ATCC 49185	Not shown	NZ_ACDH00000000
Fusobacteria	Fusobacterium varium ATCC 27725	Not shown	NZ_ACIE00000000
Lentisphaerae	Victivallis vadensis ATCC BAA-548	Not shown	NZ_ABDE00000000
Proteobacteria	Acinetobacter baumannii AB900	Not shown	NZ_ABXK00000000
Proteobacteria	Acinetobacter junii SH205	Not shown	NZ_ACPM00000000
Proteobacteria	Acinetobacter radioresistens SH164	Not shown	NZ_ACPO00000000
Proteobacteria	Arcobacter butzleri JV22	Not shown	NZ_AEPT00000000
Proteobacteria	Bartonella quintana str. Toulouse	Not shown	NC_005955
Proteobacteria	Bilophila sp. 4_1_30	Not shown	NZ_ADCO00000000
Proteobacteria	Bilophila wadsworthia 3_1_6	Not shown	NZ_ADCP00000000
Proteobacteria	Burkholderia oklahomensis EO147	Not shown	NZ_ABBF00000000
Proteobacteria	Burkholderiales bacterium 1_1_47	Not shown	NZ_ADCQ00000000
Proteobacteria	Campylobacter coli JV20	Not shown	NZ_AEER00000000
Proteobacteria	Campylobacter concisus 13826	Not shown	NC_009802
Proteobacteria	Campylobacter curvus 525.92	Not shown	NC_009715
Proteobacteria	Campylobacter hominis ATCC BAA-381	Not shown	NC_009714
Proteobacteria	Campylobacter jejuni subsp. jejuni 81-176	Not shown	NZ_AASL00000000
Proteobacteria	Campylobacter sp. 10_1_50	Not shown	NZ_ACWJ00000000
Proteobacteria	Campylobacter upsaliensis JV21	Not shown	NZ_AEPU00000000
Proteobacteria	Citrobacter freundii 4_7_47CFAA	Not shown	NZ_ADLG00000000
Proteobacteria	Citrobacter koseri ATCC BAA-895	Not shown	NC_009792
Proteobacteria	Citrobacter sp. 30_2	Not shown	NZ_ACDJ00000000
Proteobacteria	Citrobacter youngae ATCC 29220	Not shown	NZ_ABWL00000000
Proteobacteria	Desulfovibrio piger ATCC 29098	Not shown	NZ_ABXU00000000
Proteobacteria	Desulfovibrio sp. 3_1_syn3	Not shown	NZ_ADDR00000000
Proteobacteria	Edwardsiella tarda ATCC 23685	Not shown	NZ_ADGK00000000
Proteobacteria	Enterobacter cancerogenus ATCC 35316	Not shown	NC_Ecancerogenus
Proteobacteria	Enterobacteriaceae bacterium 9_2_54FAA	Not shown	NZ_ADCU00000000
Proteobacteria	Escherichia albertii TW07627	Not shown	NZ_ABKX00000000
Proteobacteria	Escherichia coli str. K-12 substr. MG1655	Not shown	NC_000913
Proteobacteria	Escherichia fergusonii ATCC 35469	Not shown	NC_011740
Proteobacteria	Escherichia sp. 1_1_43	Not shown	NZ_ACID00000000
Proteobacteria	Escherichia sp. 3_2_53FAA	Not shown	NZ_ACAC00000000
Proteobacteria	Escherichia sp. 4_1_40B	Not shown	NZ_ACDM00000000
Proteobacteria	Grimontia hollisae CIP 101886	Not shown	NZ_ADAQ00000000
Proteobacteria	Hafnia alvei ATCC 51873	Not shown	NZ_AGCI00000000
Proteobacteria	Helicobacter bilis ATCC 43879	Not shown	NZ_ACDN00000000
Proteobacteria	Helicobacter bizzozeronii CIII-1	Not shown	NC_015674
Proteobacteria	Helicobacter canadensis MIT 98-5491	Not shown	NZ_ABQS00000000
Proteobacteria	Helicobacter cinaedi CCUG 18818	Not shown	NZ_ABQT00000000
Proteobacteria	Helicobacter pullorum MIT 98-5489	Not shown	NZ_ABQU00000000
Proteobacteria	Helicobacter pylori 2017	Not shown	NC_017374
Proteobacteria	Helicobacter winghamensis ATCC BAA-430	Not shown	NZ_ACDO00000000
Proteobacteria	Klebsiella sp. 1_1_55	Not shown	NZ_ACXA00000000
Proteobacteria	Klebsiella sp. 4_1_44FAA	Not shown	NZ_ACWO00000000
Proteobacteria	Klebsiella sp. MS 92-3	Not shown	NZ_AFBO00000000
Proteobacteria	Laribacter hongkongensis HLHK9	Not shown	NC_012559
Proteobacteria	Neisseria macacae ATCC 33926	Not shown	NZ_AFQE00000000
Proteobacteria	Oxalobacter formigenes HOxBLS	Not shown	NZ_ACDP00000000
Proteobacteria	Parasutterella excrementihominis YIT 11859	Not shown	NZ_AFBP00000000
Proteobacteria	Proteus penneri ATCC 35198	Not shown	NZ_ABVP00000000
Proteobacteria	Providencia alcalifaciens DSM 30120	Not shown	NZ_ABXW00000000
Proteobacteria	Providencia rettgeri DSM 1131	Not shown	NZ_ACCI00000000
Proteobacteria	Providencia rustigianii DSM 4541	Not shown	NZ_ABXV00000000
Proteobacteria	Providencia stuartii ATCC 25827	Not shown	NZ_ABJD00000000
Proteobacteria	Pseudomonas sp. 2_1_26	Not shown	NZ_ACWU00000000
Proteobacteria	Ralstonia sp. 5_2_56FAA	Not shown	NZ_ACTT00000000
Proteobacteria	Ralstonia sp. 5_7_47FAA	Not shown	NZ_ACUF00000000
Proteobacteria	Salmonella enterica subsp. enterica serovar Typhimurium str. LT2	Not shown	NC_003197
Proteobacteria	Shigella sp. D9	Not shown	NZ_ACDL00000000
Proteobacteria	Succinatimonas hippei YIT 12066	Not shown	NZ_AEVO00000000
Proteobacteria	Sutterella parvirubra YIT 11816	Not shown	NZ_AFBQ00000000
Proteobacteria	Sutterella wadsworthensis 3_1_45B	Not shown	NZ_ADMF00000000
Proteobacteria	Vibrio cholerae MZO-2	Not shown	NZ_AAWF00000000
Proteobacteria	Vibrio furnissii CIP 102972	Not shown	NZ_ACZP00000000
Proteobacteria	Vibrio mimicus MB451	Not shown	NZ_ADAF00000000
Proteobacteria	Vibrio sp. RC341	Not shown	NZ_ACZT00000000
Proteobacteria	Yersinia bercovieri ATCC 43970	Not shown	NZ_AALC00000000
Proteobacteria	Yersinia enterocolitica subsp. palearctica Y11	Not shown	NC_017564
Proteobacteria	Yersinia pseudotuberculosis IP 31758	Not shown	NC_009708
Proteobacteria	Yokenella regensburgei ATCC 43003	Not shown	NZ_AGCL00000000
Synergistetes	Anaerobaculum hydrogeniformans ATCC BAA-1850	Not shown	NZ_ACJX00000000
Synergistetes	Synergistes sp. 3_1_syn1	Not shown	NZ_ACUH00000000
Tenericutes	Mycoplasma hominis ATCC 23114	Not shown	NC_013511
Verrucomicrobia	Akkermansia muciniphila ATCC BAA-835	Not shown	NC_010655

## Sheet: Table S3B
Table S3b - Strains and Primers
Strains
Bacteroides thetaiotaomicron strains	Source
B. thetaiotaomicron (Bt) VPI-5482 (ATCC 29148)	Xu et al. 2003
Bt VPI-5482 ∆tdk	Koropatkin et al. 2008
Bt ∆tdk ∆locus1 ∆locus 3 (parental strain)	Degnan et al., 2014
Bt ∆tdk ∆locus1 ∆locus3 ∆btuH2	This study
Bt ∆tdk ∆locus1 ∆locus3 ∆btuH att1::pNBU2_Erm_us1957-btuH2	This study
Bt ∆tdk ∆locus1 ∆locus3 ∆btuH att1::pNBU2_Erm_us1957-btuH2 M1A	This study
Bt ∆tdk ∆locus1 ∆locus3 ∆btuB2	Degnan et al., 2014
Bt ∆tdk ∆locus1 ∆locus3 ∆btuG2	Wexler et al., 2018
Bt ∆tdk ∆locus1 ∆locus3 P1E6-locus2	This study
Bt ∆tdk ∆locus1 ∆locus3 btuB2-FLAG-HA	Wexler et al., 2018
Bt ∆tdk ∆locus1 ∆locus3 P1E6-locus2 btuB2-FLAG-HA	This study
Bt ∆tdk ∆locus1 ∆locus3 att::pNBU2_Tet_BC16	This study
Bt ∆tdk ∆locus1 ∆locus3 ∆btuH2 att::pNBU2_Tet_BC18	This study
Bt ∆tdk ∆locus1 ∆locus3∆btuH2 att::pNBU2_Tet_us1957-btuH2-BC20	This study
Bt ∆tdk ∆locus1 ∆locus2 ∆locus3 att1::pNBU2_Erm-us1957-btuH2	This study
Escherichia coli strains	Source
E. coli S17-1 l pir (thi pro hdsR hdsM+ recA, chromosomal insertion of RP4-2(Tc::Mu Km::Tn7) , AmpS)	Simon et al. 1983
E. coli S17-1 l pir pExchange	Koropatkin et al., 2008
E. coli S17-1 l pir pNBU2_Erm	Koropatkin et al., 2008
E. coli S17-1 l pir pNBU2_Tet_BC16	Degnan et al., 2014
E. coli S17-1 l pir pNBU2_Tet_BC18	Degnan et al., 2014
E. coli S17-1 l pir pNBU2_Tet_BC20	Degnan et al., 2014
E. coli BL21 (DE3) Rosetta	Novagen
E. coli BL21 (DE3) Rosetta pET21 btuH2-10xHis	This study
E. coli BL21 (DE3) pET28 btuH2(103-593)-6xHis	This study
Primers
lower case = Gibson overlap; UPPER CASE = region for amplification by PCR; bold = restriction site; underlined = mutation or epitope tag
Purpose	Name	Sequence
btuH2 deletion in Bt, using PstI/XbaI restriction cloning in pExchange	F ∆btuH2 upstream flank	CTGAACTGCAGTTATCCAACCCTGTCAAGTC
	R ∆btuH2 upstream flank	ATTTTTCTAAAATCCACACATCATGTAATAAAAATTACAAGTATGAAAATT
	F ∆btuH2 downstream flank	AATTTTCATACTTGTAATTTTTATTACATGATGTGTGGATTTTAGAAAAAT
	R ∆btuH2 downstream flank	CTGACTCTAGAAACATCCGCTCCAATCAGTC
btuH2 complementation in Bt, under control of promoter region upstream of bt1957,using Gibson assembly in BamHI/XbaI digested pNBU2_Erm	F us1957 promoter region	ccaccgcggtggcggccgctACGGTTGTCATGCTTTGTGTG
	R us1957 promoter region	aacgatgcatAGGTCACTCATTTTAATGTAAAACATATTATTAACAA
	F btuH2	tgagtgacct﻿ATGCATCGTTTTCACTATTTTATTATTTCTG
	R btuH2	cgaattcctgcagcccgggg﻿﻿TTAATGATGATGATGATGATGTTTGGTTAGATCCTCAAAAGAAAATACC
btuH2 complementation with M1A mutation in Bt, under control of promoter region upstream of bt1957, for Gibson assembly in BamHI/XbaI digested pNBU2_Erm	F us1957 promoter region	ccaccgcggtggcggccgct﻿ACGGTTGTCATGCTTTGTGTG
	R us1957 promoter region; M1A	aacgatgagcAGGTCACTCATTTTAATGTAAAACATATTATTAACAA
	F btuH2 M1A	tgagtgacctGCT﻿CATCGTTTTCACTATTTTATTATTTCTGCC
	R btuH2	cgaattcctgcagcccggggTTATTTGGTTAGATCCTCAAAAGAAAATACC
Replacement of native promoter region upsteram of bt1957 with P1E6 promoter, for Gibson assembly in BamHI/XbaI digested pExchange	F 1kb flank upstream of locus 2 riboswitch	cgaattcctgcagcccggggCCGACGGCGGTACATGG
	R 1kb flank upstream of locus 2 riboswitch	tttatctagaTCACAGCAGCGGGTACTG
	F P1E6	gctgctgtga﻿﻿TCTAGATAAAACGAAAGGCTCAGTCG
	R P1E6	ttcttttcatGGAATGTTATTTTTTAAATGTTGTGTGATCAG
	F 1kb flank downstream of locus 2 riboswitch	ataacattcc﻿ATGAAAAGAAAATTACGCTTTCTGGC
	R 1kb flank downstream of locus 2 riboswitch	ccaccgcggtggcggccgctATAGTGAAAACGATGCATGATGTGA
Barcoded btuH2 complementation in Bt, under control of promoter region upstream of bt1957,using PstI/XbaI restriction cloning in pNBU2_Tet_BC20	F us1957 promoter region	TGTGTCTGCAGACGGTTGTCATGCTTTGTGT
	R us1957 promoter region	TAATAAAATAGTGAAAACGATGCATAGGTCACTCATTTTAATGTAAAACA
	F btuH2	TGTTTTACATTAAAATGAGTGACCTATGCATCGTTTTCACTATTTTATTA
	R btuH2	AACTCTCTAGATTATTTGGTTAGATCCTCAAAAGAAAATAC
Expression of BtuH2-10xHis for protein purification, using NdeI/XhoI restriction cloning into pET21; construct starts at bp16 to remove signal peptide	F btuH2-10xHis (no signal peptide)	CTTTAAGAAGGAGATATACATATGTGCAACAAGGATGAAGTCATTACCG
	R btuH2-10xHis	TCAGTGGTGGTGGTGGTGGTGCTCGAGTCAATGGTGATGGTGATGGTGATGGTGATGGTGTTTGGTTAGATCCTCAAAAGAAAATACCTCC
qPCR of barcoded strains	F Bt BC16	GTTTATCCGTAACTAGCAGTAACC
	F Bt BC18	TTGAATTTTACCTTCCCAGTGTCC
	F Bt BC20	GAGTGCGTACAGGTTTAATATAGG
	R Universal primer for barcode amplification	CACAATATGAGCAACAAGGAATCC
qRT-PCR primers	F bt1915 qRT-PCR	﻿GTATGGGCTACTAACCGCGA
	R bt1915 qRT-PCR	﻿AAAGCCTGTGTCGTAATGGC
	F 16S	ACTCCTACGGGAGGCAGCAGT
	R 16S	ATTACCGCGGCTGCTGGC
Cloning riboswitch-nanoluc transcriptional reporters (upstream of bt1915)	F riboswitch 3	ccaccgcggtggcggccgctTTTCTTTCATATCGATTCTCC
	R bt1915	tctttatttcTTAGATACGAAGTACACCTTTG
	F nanoluc	tcgtatctaaGAAATAAAGACATATAAAAGAAAAGACACCATGGTTTTTACTCTGGAAGATTTTG
	R nanoluc	cgaattcctgcagcccggggTTATGCCAGGATGCGCTC
Cloning btuH2(103-593)-6xHis for crystallography	BT1956-103F NcoI	CTAGCCATGGGCGCCGAAGAGGAACTGAAAGTAGAAGT
	BT1956-R XhoI	CTAGCTCGAGTTTGGTTAGATCCTCAAAAGAAAATACCTCCG
